# Supplementary material for: Induction of Senescence by Loss of Gata4 in Cardiac Fibroblasts
Source: Cells. 2023 Jun 17;12(12):1652. doi: 10.3390/cells12121652 (PMC10297635; doi:10.3390/cells12121652)
Supplement: Supplementary file 1 [file cells-12-01652-s001.zip]

Archive with 1 entries (1 files):
- cells-2394904-supplementary.pdf
